# Supplementary material for: Toxoplasma gondii GRA12 Inhibits the NF-ΚB Signaling Pathway by Targeting P65 and the IKK Complex
Source: Genes (Basel). 2026 Apr 17;17(4):476. doi: 10.3390/genes17040476 (PMC13116389; doi:10.3390/genes17040476)
Supplement: Supplementary file 1 [file genes-17-00476-s001.zip]

Archive with 1 entries (1 files):
- genes-4244946-supplementary.pdf
